# Supplementary material for: A hierarchical Bayesian Belief Network model of household water treatment behaviour in a suburban area: A case study of Palu—Indonesia
Source: PLoS One. 2020 Nov 6;15(11):e0241904. doi: 10.1371/journal.pone.0241904 (PMC7647107; doi:10.1371/journal.pone.0241904)
Supplement: S1 Data — (XLSX) [file pone.0241904.s001.xlsx]

## Sheet: bbn_270120
no	hwt	risk	attitude	norm	ability	selfregulation	children_diarrhea	information_access	education	education_spouse	wealth_level	religion	accessibility	water_access
1	Regular	Moderate	High	Moderate	Moderate	Moderate	No	Medium	None	None	Poor	Christian	Difficult	Close
2	Irregular	High	High	Moderate	Low	High	Yes	Difficult	Primary	None	Poor	Christian	Difficult	Close
3	Irregular	Low	Moderate	Low	Moderate	Low	No	Medium	None	None	Poor	Christian	Difficult	Close
4	Irregular	Moderate	High	Moderate	Moderate	High	No	Medium	Primary	Primary	Poor	Christian	Difficult	Close
5	Irregular	Low	Low	Low			Yes	Medium	None	None	Poor	Christian	Difficult	Close
6	Regular	High	High	Moderate	High	Moderate	Yes	Medium	None	Primary	Poor	Christian	Difficult	Medium
7	Irregular	Moderate	High		Low	Low	No	Difficult	Primary	Primary	Poor	Christian	Difficult	Medium
8	Irregular	Moderate	High	Moderate	High	Moderate	Yes	Medium	Primary	Primary	Poor	Christian	Difficult	Medium
9	Regular	Moderate	High		High	Moderate	Yes	Difficult	Secondary	None	Poor	Christian	Difficult	Medium
10	Regular	High	High	High	Low	Moderate	No	Medium	Primary	Primary	Poor	Christian	Difficult	Close
11	Irregular	Moderate	High	High	Moderate	Moderate	No	Medium	Primary	Primary	Rich	Christian	Difficult	Close
12	Irregular	Moderate	Moderate	Moderate	Low	Moderate	Yes	Medium	None	None	Middle	Christian	Difficult	Far
13	Regular	High	High	Moderate	High	Moderate	No	Medium	Primary	Primary	Poor	Christian	Difficult	Medium
14	Non_user	Moderate	Moderate	Moderate	Moderate	Low	Yes	Medium	Primary	Primary	Poor	Christian	Difficult	Far
15	Irregular	Moderate	High	Moderate	Moderate	Moderate	No	Medium	Primary	Primary	Poor	Christian	Difficult	Close
16	Regular	Moderate	High	Moderate	High	High	Yes	Medium	Primary	Primary	Poor	Christian	Difficult	Medium
17	Non_user	Moderate	Moderate	Low			No	Medium	Primary	Primary	Poor	Christian	Difficult	Medium
18	Irregular	Moderate	Moderate	High	High	Moderate	Yes	Difficult	Primary	Primary	Poor	Christian	Difficult	Medium
19	Non_user	Low	Moderate	Moderate	Moderate	Low	Yes	Medium	None	Primary	Poor	Christian	Difficult	Close
20	Non_user	Moderate	Moderate	Moderate	Low	Low	No	Medium	Primary	Primary	Poor	Christian	Difficult	Close
21	Non_user	Moderate	Low	Low	Low	Low	No	Difficult	Primary	Primary	Poor	Christian	Difficult	Close
22	Regular	High	High	Moderate	Moderate	Moderate	Yes	Difficult	Primary	Primary	Poor	Christian	Difficult	Close
23	Non_user	High	Low	Low	Low	Low	Yes	Medium	Primary	Primary	Poor	Christian	Difficult	Close
24	Non_user	High	Low	Low	Low	Low	Yes	Difficult	None	None	Poor	Christian	Difficult	Close
25	Irregular	High	High	Moderate	High	Moderate	Yes	Difficult	Primary	None	Poor	Christian	Difficult	Close
26	Non_user	Moderate		Low	Moderate	Low	No	Medium	Primary	Primary	Poor	Islam	Difficult	Close
27	Regular	High	High	High	High	High	No	Easy	Primary	Primary	Poor	Islam	Difficult	Close
28	Non_user	Moderate	High	Moderate	High		Yes	Medium	None	None	Poor	Islam	Difficult	Close
29	Non_user	Moderate	Low	Low	Low		No	Difficult	None	None	Rich	Islam	Difficult	Close
30	Non_user	Low		Moderate	Moderate		No	Difficult	Primary	Secondary	Poor	Islam	Difficult	Close
31	Non_user	Moderate	Moderate	Moderate	Moderate		No	Easy	Primary	None	Poor	Islam	Difficult	Close
32	Non_user	High	Low	Low	Moderate		Yes	Medium	Primary	None	Poor	Islam	Difficult	Close
33	Non_user	Moderate	Moderate	Low	Moderate		Yes	Medium	Secondary	Higher	Middle	Islam	Difficult	Close
34	Non_user	Moderate	High	Low	Moderate		Yes	Difficult	Primary	None	Poor	Islam	Difficult	Close
35	Non_user	High	High	Low	Moderate	Low	No	Easy	Secondary	Secondary	Rich	Islam	Difficult	Close
36	Non_user	Moderate	Moderate	Low	Moderate		Yes	Medium	Primary	Primary	Poor	Islam	Difficult	Close
37	Regular	Moderate	High	Moderate	High	High	No	Easy	Higher	Higher	Rich	Islam	Difficult	Close
38	Regular	High	High	Moderate	High	High	Yes	Easy	Primary	Primary	Poor	Islam	Difficult	Close
39	Irregular	Moderate	High	High	High	Moderate	Yes	Difficult	Primary	None	Rich	Islam	Difficult	Close
40	Irregular	Moderate	High	Moderate	High	Moderate	Yes	Difficult	Primary	Primary	Poor	Islam	Difficult	Close
41	Non_user	Low	Moderate	Low	High	Low	No	Medium	Secondary	Secondary	Poor	Islam	Difficult	Medium
42	Irregular	High	Moderate		Low	High	Yes	Medium	Primary	Primary	Poor	Islam	Difficult	Medium
43	Regular	Low	High		High	High	No	Medium	Secondary	Secondary	Poor	Islam	Difficult	Close
44	Non_user	Low		Low	Low		Yes	Medium	None	Primary	Poor	Islam	Difficult	Close
45	Irregular	Moderate	High	Moderate	Low	Moderate	Yes	Medium	None	Primary	Rich	Islam	Difficult	Medium
46	Irregular	Low	Moderate	Low	Low	Low	Yes	Medium	Primary	Higher	Poor	Islam	Difficult	Medium
47	Non_user	Moderate		Low	Low	Moderate	Yes	Medium	None	None	Poor	Islam	Difficult	Medium
48	Irregular	Moderate	High	Moderate	High	Moderate	No	Easy	Primary	None	Poor	Islam	Difficult	Close
49	Regular	Moderate	High	Moderate	High	Moderate	Yes	Medium	Higher	None	Poor	Islam	Difficult	Medium
50	Irregular	Moderate	High	Moderate	Moderate	Moderate	Yes	Medium	Primary	Secondary	Poor	Islam	Difficult	Medium
51	Non_user	Moderate	Moderate	Low	Low	Moderate	Yes	Easy	None	None	Middle	Islam	Difficult	Medium
52	Irregular	Moderate	High		Moderate	High	No	Difficult	Primary	Primary	Middle	Islam	Difficult	Close
53	Non_user	Moderate	Moderate	Moderate	High	Moderate	Yes	Easy	Secondary	None	Rich	Islam	Difficult	Medium
54	Non_user	Moderate	Low	Low	Low	Low	No	Difficult	None	None	Middle	Christian	Difficult	Close
55	Non_user	Moderate	Low	Moderate	Low	Low	Yes	Medium	Primary	Primary	Poor	Islam	Difficult	Close
56	Non_user	Moderate	Moderate	Low	Low	Low	Yes	Difficult	Primary	Primary	Poor	Islam	Difficult	Close
57	Non_user	Moderate	Low	Low	Low	Low	Yes	Medium	Primary	None	Poor	Islam	Difficult	Medium
58	Non_user	Moderate	Low	Low	Low	Low	Yes	Easy	Primary	Primary	Poor	Islam	Difficult	Close
59	Non_user	High	Moderate	Moderate	Low	Low	No	Medium	None	None	Middle	Islam	Difficult	Close
60	Non_user	Low	Moderate	Low	Low	Low	Yes	Medium	Primary	Primary	Middle	Islam	Difficult	Close
61	Non_user	Moderate	Low	Low	Low	Low	Yes	Medium	Primary	Primary	Middle	Islam	Difficult	Close
62	Non_user	Moderate	Moderate	Low	Low	Low	No	Easy	Primary	Primary	Poor	Islam	Difficult	Close
63	Non_user	Moderate	Moderate	Low	Low	Low	No	Medium	Primary	Primary	Poor	Islam	Difficult	Medium
64	Non_user	Moderate	Moderate	Moderate	Low	Low	No	Easy	Secondary	Secondary	Rich	Islam	Difficult	Medium
65	Regular	Moderate	High	High	Moderate	Moderate	Yes	Easy	None	None	Middle	Islam	Difficult	Medium
66	Non_user	Moderate		Moderate	Low		No	Easy	Secondary	None	Middle	Islam	Difficult	Medium
67	Non_user	Moderate	Low	Moderate	Low	Low	No	Difficult	None	None	Poor	Islam	Difficult	Close
68	Non_user	Moderate	Moderate	Moderate		Low	Yes	Medium	Secondary	Primary	Poor	Islam	Difficult	Close
69	Non_user	Moderate	Low	Moderate	Moderate	Low	No	Medium	None	None	Poor	Islam	Difficult	Close
70	Non_user	Low	Moderate	Moderate	Moderate	Low	No	Medium	Secondary	Primary	Poor	Islam	Difficult	Close
71	Non_user	Moderate	Moderate	Moderate	Low	Low	No	Medium	None	None	Middle	Islam	Difficult	Close
72	Non_user	Moderate	Moderate	Moderate	Moderate	Low	No	Medium	Primary	Primary	Poor	Islam	Difficult	Close
73	Non_user	Moderate	Moderate	Moderate	Low	Moderate	No	Medium	Primary	Primary	Poor	Islam	Difficult	Close
74	Non_user	Moderate	Low	Moderate	Low	Low	Yes	Medium	None	None	Poor	Islam	Difficult	Close
75	Regular	Moderate	High	Moderate	High	High	No	Medium	Primary	Higher	Poor	Islam	Difficult	Close
76	Non_user	Low	High	Moderate	Moderate	Low	No	Medium	Primary	Primary	Middle	Islam	Difficult	Close
77	Non_user	Moderate	Moderate	Moderate	Low	Low	No	Medium	Secondary	Primary	Rich	Islam	Difficult	Close
78	Regular	Moderate	Moderate	High	High	Moderate	No	Medium	Primary	Primary	Rich	Islam	Difficult	Close
79	Non_user	Moderate	Moderate	Moderate	Low	Low	No	Medium	None	Secondary	Poor	Islam	Difficult	Close
80	Non_user	Moderate	Moderate	Moderate	Low	Low	No	Medium	Higher	Higher	Middle	Islam	Difficult	Close
81	Non_user	Low			Low	Low	No	Medium	Primary	Primary	Middle	Islam	Difficult	Close
82	Non_user	Low					Yes	Easy	Primary	Primary	Poor	Islam	Difficult	Close
83	Non_user	High					No	Medium	Primary	Primary	Poor	Islam	Difficult	Close
84	Non_user	Moderate	Moderate	Low	Moderate	Moderate	Yes	Medium	Primary	None	Middle	Islam	Difficult	Close
85	Regular	High	High	Moderate	High	High	Yes	Difficult	Primary	Secondary	Poor	Islam	Difficult	Close
86	Non_user	Moderate	Moderate	Low	Moderate	Low	Yes	Easy	Primary	Primary	Rich	Islam	Difficult	Close
87	Non_user	Moderate	Low	Low	Low	Low	Yes	Difficult	Primary	Primary	Poor	Islam	Difficult	Close
88	Non_user	High	Low	Low	Low	Low	Yes	Easy	Secondary	None	Middle	Islam	Difficult	Close
89	Non_user	Moderate	Low	Low	Low	Low	Yes	Difficult	None	Primary	Middle	Islam	Difficult	Close
90	Non_user	Moderate	High	Low	Low	Moderate	Yes	Easy	Higher	None	Poor	Islam	Difficult	Close
91	Non_user	Moderate	Low	Low	Low	Low	Yes	Easy	None	Secondary	Middle	Islam	Difficult	Medium
92	Non_user	Moderate	Low	Low	Low	Low	Yes	Easy	Secondary	Primary	Middle	Islam	Difficult	Close
93	Non_user	Moderate	Low	Low	Low	Low	No	Easy	Primary	Primary	Middle	Islam	Difficult	Medium
94	Non_user	Moderate	Low	Low	Moderate	Moderate	Yes	Medium	Higher	None	Middle	Islam	Difficult	Close
95	Non_user	Moderate	Low	Low	Low	Low	Yes	Difficult	Primary	Primary	Poor	Islam	Difficult	Close
96	Regular	Moderate	High	Moderate	High	High	Yes	Easy	Higher	Primary	Middle	Islam	Difficult	Close
97	Non_user	Moderate	High	Moderate	Moderate		Yes	Medium	Primary	Primary	Poor	Christian	Easy	Close
98	Non_user	Moderate	High		Moderate		Yes	Easy	Secondary	None	Middle	Christian	Easy	Close
99	Regular	Moderate	High	Moderate	High	High	Yes	Difficult	Primary	None	Middle	Christian	Easy	Close
100	Regular	Moderate	Moderate	Moderate	High	High	No	Easy	Primary	Primary	Middle	Christian	Easy	Close
101	Regular	Moderate	High	High	High	High	Yes	Easy	Primary	Primary	Middle	Christian	Easy	Close
102	Regular	Moderate	High	High	High	High	Yes	Medium	Secondary	Primary	Middle	Christian	Easy	Close
103	Regular	Moderate			High	High	No	Easy	Secondary	None	Poor	Christian	Easy	Close
104	Non_user	Low	Low	Low	Low		Yes	Easy	Primary	Primary	Middle	Christian	Easy	Close
105	Non_user	Moderate	Moderate		Moderate	Low	Yes	Easy	Secondary	Primary	Rich	Christian	Easy	Close
106	Regular	Moderate	High	Moderate	High	High	Yes	Medium	Primary	Secondary	Middle	Christian	Easy	Close
107	Regular	Moderate	High	Moderate	High	High	Yes	Easy	Higher	Higher	Rich	Islam	Easy	Close
108	Non_user	Moderate	High		Low	Moderate	Yes		Secondary	Primary	Poor	Islam	Easy	Close
109	Regular	Moderate	High	Moderate	High	High	Yes	Difficult	Secondary	Primary	Poor	Christian	Easy	Close
110	Regular	Moderate	High	Moderate	High	High	Yes	Difficult	Primary	None	Middle	Islam	Easy	Close
111	Regular	Moderate	High	Moderate	High	High	No	Easy	Higher	None	Middle	Islam	Easy	Close
112	Regular	Moderate	High	Moderate	High	High	No	Medium	Secondary	Primary	Poor	Islam	Easy	Close
113	Regular	Low	High	Moderate	High	High	No	Easy	Primary	Primary	Middle	Christian	Easy	Close
114	Regular	Moderate	High	Moderate	High	High	No	Difficult	None	Primary	Middle	Christian	Easy	Close
115	Regular	Moderate	High	Moderate	High	High	No	Easy	Primary	Primary	Poor	Christian	Easy	Close
116	Regular	Moderate	High	Moderate	High	High	No	Difficult	Primary	Secondary	Middle	Islam	Easy	Close
117	Regular	Low	High	Moderate	Moderate	High	No	Medium	Primary	Primary	Poor	Islam	Easy	Close
118	Regular	Moderate	High	Moderate	Moderate	High	No	Medium	None	None	Poor	Islam	Easy	Close
119	Regular	High	High		High	High	Yes	Medium	Primary	Primary	Middle	Christian	Easy	Close
120	Regular	Moderate	High		High	High	Yes	Medium	Primary	Primary	Rich	Christian	Easy	Close
121	Regular	High	High		High	High	Yes	Easy	Higher	Higher	Poor	Christian	Easy	Close
122	Irregular	Moderate	High		High	Moderate	Yes	Medium	Secondary	Secondary	Poor	Christian	Easy	Close
123	Non_user	Low		Moderate	Low		Yes	Difficult	Primary	Primary	Poor	Christian	Easy	Close
124	Regular	Moderate	High	High	High	High	Yes	Medium	Higher	Secondary	Middle	Christian	Easy	Close
125	Regular	High	High	Moderate	Moderate	Low	No	Medium	Primary	Primary	Middle	Christian	Easy	Close
126	Regular	Moderate	High	Moderate	High	High	No	Easy	Secondary	Secondary	Middle	Christian	Easy	Close
127	Irregular	Moderate	High		Low	Moderate	Yes	Easy	Primary	Primary	Middle	Christian	Easy	Close
128	Regular	High	High		High	High	No	Easy	Primary	None	Rich	Islam	Easy	Close
129	Regular	Low	Moderate		Moderate	Moderate	No	Medium	None	None	Rich	Christian	Easy	Close
130	Irregular	High	High	High	Low	Low	Yes	Easy	Primary	Primary	Middle	Christian	Easy	Close
131	Regular	Moderate	High	Low	Low		No	Easy	Primary	Primary	Poor	Christian	Easy	Close
132	Regular	Moderate	High	Moderate	High	High	No	Difficult	None	None	Middle	Christian	Easy	Close
133	Non_user	Moderate	Low		Low	Low	Yes	Easy	Primary	Primary	Middle	Christian	Easy	Close
134	Regular	High	High	High	High	High	No	Medium	Higher	None	Poor	Christian	Easy	Close
135	Regular	Moderate	Moderate	Moderate	Low	Low	Yes	Medium	Primary	None	Poor	Christian	Easy	Close
136	Non_user	Moderate	Moderate	Moderate	Low	Low	No	Easy	Primary	Primary	Rich	Christian	Easy	Close
137	Regular	Moderate	High	High	Low	High	Yes	Easy	Primary	Primary	Middle	Christian	Easy	Close
138	Regular	Moderate	High	High	High	High	No	Easy	Primary	Primary	Middle	Christian	Easy	Close
139	Regular	High	Moderate	High	High	High	Yes	Easy	Secondary	Primary	Middle	Christian	Easy	Close
140	Irregular	Moderate	Moderate	High	Moderate	High	Yes	Easy	Primary	Primary	Middle	Christian	Easy	Close
141	Regular	Moderate	High	High	High	High	No	Medium	Primary	Primary	Rich	Christian	Easy	Close
142	Regular	Moderate	High	High	High	High	No	Medium	Secondary	Primary	Middle	Christian	Easy	Close
143	Non_user	Low	Low	Low	Low	Low	No	Easy	Primary	Primary	Rich	Christian	Easy	Close
144	Non_user	Low	Low	Low	Moderate	Low	No	Easy	Secondary	Secondary	Middle	Islam	Easy	Close
145	Non_user	Moderate	Low	Moderate	Low	Moderate	Yes	Easy	Higher	Primary	Middle	Christian	Easy	Close
146	Non_user	Moderate	Low	Moderate	Low	Low	Yes	Easy	None	None	Poor	Christian	Easy	Close
147	Non_user	High	Moderate	Moderate	Low	Low	Yes	Medium	None	None	Middle	Christian	Easy	Close
148	Regular	High	High	High	Moderate	High	No	Easy	Higher	Secondary	Middle	Christian	Easy	Close
149	Non_user	Moderate	Moderate	Moderate	Low	Low	No	Easy	Secondary	Primary	Rich	Christian	Easy	Close
150	Non_user	Moderate	Low	Moderate	Low	Low	No	Easy	Primary	Higher	Rich	Christian	Easy	Close
151	Non_user	Moderate	Moderate	Moderate	Low	Low	No	Easy	Primary	Primary	Rich	Christian	Easy	Close
152	Non_user	Moderate	Moderate	Moderate	Low	Low	No	Medium	None	None	Rich	Christian	Easy	Close
153	Regular	Moderate	High	High	High	Moderate	No	Medium	Primary	Primary	Rich	Christian	Easy	Close
154	Regular	High	High	High	High	High	No	Easy	Higher	Higher	Middle	Christian	Easy	Close
155	Non_user	Moderate	Low	Low	Low	Low	No	Medium	None	None	Middle	Christian	Easy	Close
156	Non_user	Moderate	Moderate	Low	Low	Low	No	Difficult	Primary	Primary	Poor	Christian	Easy	Close
157	Regular	High	High	High	High	High	No	Easy	Secondary	None	Middle	Christian	Easy	Close
158	Non_user	Low	Low	Low	Low	Low	No	Medium	Primary	Secondary	Rich	Christian	Easy	Close
159	Irregular	Moderate	Moderate	Moderate	Low	Low	Yes	Medium	Primary	Primary	Rich	Christian	Easy	Close
160	Irregular	Moderate		High			Yes	Medium	Primary	Primary	Middle	Christian	Easy	Close
161	Regular	Moderate	High	High	High	Moderate	Yes	Medium	Primary	Primary	Middle	Christian	Easy	Close
162	Non_user	Moderate	Low	Moderate	Low	Low	Yes	Medium	Primary	Primary	Rich	Christian	Easy	Close
163	Non_user	Moderate	Moderate	Moderate	Low	Low	Yes	Medium	Primary	Primary	Poor	Christian	Easy	Close
164	Regular	Moderate	High	Moderate	High	High	Yes	Medium	Secondary	Primary	Poor	Christian	Easy	Close
165	Non_user	Moderate		Moderate	Low		No	Medium	Primary	Primary	Middle	Christian	Easy	Close
166	Non_user	Moderate	Moderate	Moderate	Moderate	Low	No	Medium	Secondary	Primary	Middle	Islam	Easy	Close
167	Regular	Moderate	High	High	High	High	Yes	Medium	Primary	Primary	Poor	Islam	Easy	Close
168	Non_user	Moderate	Moderate	Moderate	Moderate	High	Yes	Medium	None	None	Poor	Christian	Easy	Close
169	Regular	Moderate	High	High	High	High	Yes	Medium	Primary	Primary	Middle	Christian	Easy	Close
170	Non_user	Moderate	Moderate	Moderate	Low		No	Medium	None	Higher	Rich	Christian	Easy	Close
171	Non_user	Low	Low	Moderate	Low	Low	No	Medium	Primary	Primary	Rich	Islam	Easy	Close
172	Regular	Moderate	High	Moderate	High	Moderate	Yes	Medium	Secondary	Primary	Middle	Christian	Easy	Close
173	Irregular	Moderate	Moderate	Moderate	Moderate	Low	Yes	Medium	Primary	Primary	Middle	Christian	Easy	Close
174	Non_user	Moderate	Moderate	Moderate	Low	Moderate	Yes	Medium	Primary	Primary	Rich	Christian	Easy	Close
175	Non_user	Moderate	Low	Moderate	Low	Low	No	Medium	Primary	Primary	Rich	Islam	Easy	Close
176	Non_user	Low					No	Medium	None	None	Middle	Islam	Easy	Close
177	Non_user	Moderate	Low		Low	Moderate	No	Medium	Primary	Primary	Middle	Islam	Easy	Close
178	Irregular	Low	High	Moderate	Moderate	Moderate	No	Difficult	Primary	Primary	Rich	Islam	Easy	Close
179	Irregular	Low	Moderate	Moderate	Moderate	Low	Yes	Difficult	Primary	Secondary	Rich	Islam	Easy	Close
180	Irregular	Moderate	Moderate	Moderate	High	Moderate	Yes	Medium	Primary	Primary	Rich	Islam	Easy	Close
181	Regular	High	High	High	High	High	Yes	Easy	Primary	Secondary	Rich	Christian	Easy	Close
182	Irregular	Moderate	Moderate	High	Low	Moderate	Yes	Easy	Primary	Primary	Rich	Christian	Easy	Close
183	Non_user	High	Low	Moderate	Moderate	Low	No	Easy	Secondary	Primary	Middle	Christian	Easy	Close
184	Regular	Moderate	High	High	High	High	Yes	Easy	Primary	Primary	Rich	Christian	Easy	Close
185	Regular	High	High	High	High	High	Yes	Easy	Higher	Primary	Middle	Christian	Easy	Close
186	Regular	High	High	High	High	High	Yes	Easy	Higher	Secondary	Rich	Christian	Easy	Medium
187	Non_user	High	Low	Low	Moderate	Low	Yes	Difficult	Primary	Primary	Middle	Christian	Easy	Close
188	Non_user	High	Low	Low	Moderate	Low	No	Easy	Primary	Primary	Rich	Christian	Easy	Close
189	Regular	Moderate	High	Moderate	Moderate	Moderate	Yes	Easy	Secondary	Primary	Middle	Christian	Easy	Close
190	Non_user	Moderate	High	Low	High	Low	Yes	Difficult	Primary	None	Middle	Christian	Easy	Close
191	Non_user	Moderate	High	Moderate	Low	Low	Yes	Easy	Secondary	Secondary	Middle	Christian	Easy	Close
192	Irregular	Moderate	Moderate	Low	Low	Moderate	Yes	Easy	Higher	Primary	Middle	Christian	Easy	Close
193	Regular	High	High	High	High	High	No	Easy	Higher	Primary	Middle	Christian	Easy	Close
194	Non_user	Low	Low	Low	Low	Low	Yes	Easy	Primary	Primary	Rich	Christian	Easy	Close
195	Non_user	High	High	Low	Low	Low	Yes	Easy	Secondary	Higher	Rich	Christian	Easy	Close
196	Non_user	Moderate	Low	Low	Low	Low	No	Difficult	Higher	Secondary	Rich	Christian	Easy	Close
197	Non_user	High	Low	Low	Moderate	Low	Yes	Easy	Primary	Primary	Middle	Christian	Easy	Close
198	Irregular	Moderate	High	Moderate	High	Low	No	Difficult	Secondary	Secondary	Rich	Christian	Easy	Close
199	Regular	Moderate	High	Moderate	High	Moderate	No	Easy	Primary	Primary	Middle	Christian	Easy	Close
200	Regular	Moderate	High	Moderate	High	High	Yes	Easy	Secondary	Higher	Middle	Christian	Easy	Close
201	Non_user	Moderate	Low	Low	Low	Low	Yes	Difficult	Secondary	Primary	Middle	Christian	Easy	Close
202	Non_user	Low	High	Moderate	High	Low	Yes	Easy	Primary	None	Middle	Islam	Easy	Close
