# Supplementary material for: A hierarchical Bayesian Belief Network model of household water treatment behaviour in a suburban area: A case study of Palu—Indonesia
Source: PLoS One. 2020 Nov 6;15(11):e0241904. doi: 10.1371/journal.pone.0241904 (PMC7647107; doi:10.1371/journal.pone.0241904)
Supplement: S1 File — (XLSX) [file pone.0241904.s002.xlsx]

## Sheet: Sheet1
no	English	Indonesia
	A - Household Information	A - Informasi Rumah Tangga
	Name of person interviewed	Nama orang yang diwawancara
	Name of household's head	Nama kepala keluarga
	What is the gender of the repondent?	Apa jenis kelamin dari reponden?
	What is the age of the respondent?	Berapa usia responden?
	How many people live in your house?	Berapa banyak orang yang tinggal di rumah Anda?
	How many children are below the age of 5?	berapa banyak anak usia 5 tahun yang tinggal di rumah ini?
	What is the highest year of education level you have completed?	Pendidikan formal terakhir anda sampai kelas berapa?
	What is your main employments?	Apa pekerjaan utama Anda?
	What is the main employment of your spouse?	Apa pekerjaan utama kepala keluarga di rumah ini?
	What is the highest year of education level the household head have completed?	Pendidikan formal terakhir kepala keluarga sampai kelas berapa?
	What belief do you follow ?	Keyakinan apa yang Anda ikuti?
	B - Access to water	B - Akses ke air
	Which water sources do you use to collect water?	Sumber air mana yang Anda gunakan untuk mengambil air?
	Which is your primary drinking water source?	Yang mana merupakan sumber air minum utama Anda?
	Which water sources do you use for other purposes?	Sumber air apa yang Anda gunakan untuk keperluan lain (misal mencuci piring, baju, mandi, dan lainnnya)?
	How much time does it take to fetch your water from the primary water source, wait in the line, fill the container and come back (1 Trip)?	Berapa lama waktu yang dibutuhkan untuk mengambil air dari sumber air utama, menunggu di antrean, mengisi wadah dan kembali (PP)?
	C - WASH knowhow, practice, attitude, self-efficacy, planning, behaviour	C - air dan sanitasi pengetahuan, penerapan, sikap, kemampuan, perencanaan, perilaku
	How important is it for you to treat the water?	Seberapa penting bagi Anda untuk mengolah air minum (misal direbus)?
	How safe is it to drink the water directly from the source?	Seberapa aman untuk minum air secara langsung dari sumbernya (tanpa diolah/direbus)?
	What do you think is in the water that makes it risky to drink?	Menurut Anda, apa yang ada di dalam air yang dapat membuatnya berbahaya untuk diminum (tidak sehat)?
	Please specify other:	Silakan tentukan yang lain:
	Do you use any method to treat your drinking water?	Apakah Anda menggunakan suatu metode pengolahan air minum di rumah, selain untuk membuat kopi, teh, dan untuk tamu?
	Which methods for water treatment do you know?	Metode pengolahan air minum apa saja yang anda ketahui?
	Please specify other:	Silakan tentukan yang lain:
	Which methods for water treatment do you often use?	Metode pengolahan air minum mana yang sering Anda gunakan?
	How are 10 liters of drinking water correctly boiled?	Menurut anda, bagaimana air minum direbus dengan cara yang benar?
	How often do you drink raw water in a day?	Seberapa sering Anda minum air mentah dalam sehari?
	In average, how many liters drinking water do household members need every day?	kira-kira, berapa banyak air minum untuk seluruh penghuni rumah per hari?
	What percentage of total drinking water is treated every day?	berapa persen dari total air minum itu yang diolah setiap hari?
	Do you intend to always treat water?	Apakah ibu memiliki niat untuk SELALU mengolah air?
	In your opinion, does treating drinking water consume a lot of time?	Menurut anda, apakah mengolah air minum menghabiskan waktu yang cukup banyak?
	Do you like the taste of treated water?	Apakah anda menyukai rasa dari air yang diolah?
	Do you think processing water costs a lot of money?	Apakah Anda pikir mengolah air menghabiskan banyak uang?
	How confident are you that treating drinking water can prevent you from getting sick?	Seberapa yakinkah Anda bahwa mengolah air minum dapat mencegah Anda sakit?
	Do you enjoy or like when you treat your drinking water?	Apakah anda merasa gembira atau bangga jika dapat mengolah air minum anda?
	how big is your effort to always treat your drinking water?	Seberapa besar usaha anda untuk selalu mengolah air minum anda?
	How confident are you that you will always be able to treat your drinking water at any time when needed?	Seberapa yakin Anda bahwa Anda akan selalu dapat mengolah air minum Anda setiap saat ketika dibutuhkan?
	Imagine that you have stopped treating your water for several days (for example because there is no money/resources at that time), how confident are you that you would restart treating your drinking water again)?	Bayangkan bahwa Anda telah berhenti mengolah air Anda selama beberapa hari (misalnya karena tidak ada uang / kesibukan pada waktu itu), seberapa yakin Anda bahwa Anda akan dapat memulai KEMBALI/LAGI mengolah air minum Anda?
	Imagine that you have much work to do. How confident are you that you can always treat your water?	Bayangkan Anda memiliki banyak pekerjaan yang harus dilakukan. Seberapa yakin Anda bahwa Anda selalu dapat mengolah air Anda?
	Do you have a detailed plan when during the day to start to disinfect water? If yes, could you please specify the point in time?	Apakah Anda memiliki jadwal yang pasti kapan anda mengolah air minum anda setiap hari? Jika ya, bisakah Anda menyebutkan titik waktu?
	What kind of specific obstacle do you see that can interfere with your intention to treat your drinking water?	Apa hambatan yang dapat mengganggu niat Anda untuk mengolah air minum Anda?
	Could you tell me how do you deal with these obstacles?	Bisakah Anda memberi tahu saya bagaimana Anda menghadapi masalah tersebut?
	How much do you pay attention to the resources needed to treat the water?	Seberapa besar perhatian anda kepada semua peralatan yang diperlukan untuk mengolah air minum anda?
	Within the last 24 hours: How often did it happen that you intended to treat your water and then forgot to do so?	Dalam 24 jam terakhir: Seberapa seringkah Anda bermaksud mengolah air Anda dan kemudian lupa melakukannya?
	Which activities do spend a lot of your time that can hinder you to treat water?	Kegiatan apa yang paling menghabiskan banyak waktu Anda dan dapat menghambat Anda untuk mengolah air?
	Other?	Lainnya?
	How many spare hours do you have in a day to do other things beside those activities?	Berapa banyak waktu luang yang Anda miliki dalam sehari (dalam jam)?
	How much do you feel that you automatically treat all the water before it is consumed? (how much is it a habit)	Menurut anda, apakah anda akan OTOMATIS / LANGSUNG mengolah air minum anda setiap hari tanpa diingatkan?
	D - Preference on HWT method (if they EVER used different types of HWT – section C)	D - Preferensi pada metode HWT (jika mereka pernah menggunakan berbagai jenis HWT - bagian C)
	Which one is the cheapest method?	Metode mana yang termurah?
	Which method requires the least time for preparation?	Metode mana yang membutuhkan waktu paling sedikit untuk dilakukan?
	Which water tastes better?	Metode mana yang menghasilkan air yang rasanya lebih enak?
	Which method is healthier?	Metode mana yang lebih sehat?
	Which method is most difficult?	Metode mana yang paling sukar dilakukan?
	E - Health status and risk awareness	E - Status kesehatan dan kesadaran risiko
	Do you know the sign of diarrhea in children?	Apakah ibu tahu tanda anak terkena diare?
	Explain diarrhea to the mother, if they do not understand	Berikan penjelasan mengenai diarrhea. Tanyakan jika sudah paham atau belum
	What are the causes for diarrheal diseases?	Apa penyebab penyakit diare?
	Other?	sebutkan lainnya:
	How high do you feel is the risk that you will get diarrhea if you drink untreated water?	Menurut anda, seberapa besar kemungkinan anda mendapat diare jika anda meminum air mentah?
	Now, I will present you some measures that may help to prevent diarrhea. Please tell me for each option if you feel it is suitable as a preventive measure.	Sekarang, saya akan memberitahu beberapa langkah yang dapat atau mungkin membantu mencegah diare. Menurut anda, langkah mana yang dapat MENCEGAH diare?
	Drink treated water	Minum air yang sudah diolah
	Drink oral rehydration solution	Minum larutan rehidrasi oral / garam
	Wash hands with soap before eating	Cuci tangan dengan sabun sebelum makan
	Wash hands after toilet	Cuci tangan setelah dari toilet atau buang air
	Always take a bath everyday	Selalu mandi setiap hari
	Imagine you have diarrhea, how severe would be the impact on your daily life?	Bayangkan Anda mengalami diare, seberapa parah dampaknya terhadap kehidupan Anda sehari-hari?
	Why	Mengapa?
	Imagine your child below 5 years has diarrhea, how severe would be the impact on his life and development?	Bayangkan anak di bawah 5 tahun mengalami diare, seberapa parah pengaruhnya terhadap kehidupan dan perkembangannya?
	Why	Mengapa?
	How many children under 5 years in your family suffered from diarrhea in the last two weeks?	Berapa banyak anak di bawah 5 tahun di keluarga Anda menderita diare dalam dua minggu terakhir?
	F - Social norms	F - Norma sosial
	How strongly do you feel an obligation to yourself to always treat your water before consumption?	Apakah menurut anda mengolah air minum adalah sesuatu yang harus dilakukan?
	How do other people think of you if you drink untreated water?	Bagaimana pendapat tetangga atau saudara tentang Anda jika Anda minum air mentah?
	How many of your neighbours regularly treat their water?	Berapa banyak tetangga Anda yang secara RUTIN atau SELALU mengolah air minum mereka?
	People who are important to you, how do they think you should always treat your water before consumption?	Menurut anda, apakah tetangga Anda berpikir bahwa mengolah air adalah sesuatu yang harus dilakukan?
	is there a tradition or culture that is closely related to the drinking water that you follow?	Apakah ada tradisi atau budaya yang berhubungan erat dengan air minum yang Anda ikuti?
	G - Information on WASH Promotion and daily communication	G - Informasi tentang Promosi WASH dan komunikasi harian
	Have you ever received any information or promotion on water, sanitation, and hygiene?	Pernahkah Anda menerima informasi tentang air minum, penggunaan WC, dan kebersihan?
	From whom have you received the information?	Dari siapa Anda menerima informasi tersebut?
	From whom would you prefer to receive information on water, hygiene and sanitation?	Dari siapa Anda lebih suka menerima informasi tentang air minum, higinitas dan sanitasi?
	Please specify other:	Silakan tentukan yang lain:
	Did the information on water, hygiene and sanitation change your behavior?	Apakah informasi tentang air minum, higinitas dan sanitasi mengubah perilaku Anda?
	Which behaviours were changed? Please specify:	Perilaku mana yang berubah? Silakan tentukan:
	other?	Lainnya?
	How often do you talk with your neighbors about water, hygiene, and sanitation?	Seberapa sering Anda berbicara dengan tetangga tentang air, higinitas, dan sanitasi?
	How often do you talk with your neighbors about your daily life in a day?	Seberapa sering Anda berbicara dengan tetangga Anda tentang kehidupan anda sehari-hari dalam satu hari?
	How often do you watch TV in a day?	Seberapa sering Anda menonton TV dalam sehari?
	How often do you open your social media in a day?	Seberapa sering Anda membuka media sosial Anda dalam sehari (misal facebook)?
	H - Market information	H - Informasi pasar
	Where did you purchase HWT product that you often use?	Di mana Anda mendapat produk pengolahan air yang sering Anda gunakan?
	Where do you purchase soap?	Di mana Anda membeli sabun?
	Where do you purchase a safe storage container?	Di mana Anda membeli wadah penyimpanan air?
	I - Wealth index	I - Indeks ekonomi
	How much money do you get roughly in a month?	Berapa banyak uang yang Anda dapatkan dalam sebulan?
	How much money can you save each month after monthly routine expenses?	Berapa banyak uang yang dapat Anda hemat / simpan setiap bulan setelah pengeluaran rutin bulanan?
	What kind of fuel do you use mainly for cooking?	Apa jenis bahan bakar yang Anda gunakan terutama untuk memasak?
	Are you the owner of your house?	Apakah Anda pemilik rumah Anda atau anda menyewa?
	What type of walls does the main house have?	Apa bahan dinding yang dimiliki rumah anda?
	What type of roof does the main house have?	Apa jenis atap yang dimiliki rumah anda?
	What type of floor does the main house have?	Apa jenis lantai yang dimiliki rumah anda?
	Does anyone from your household own/ have any of these items (not broken)?	Adakah barang-barang ini dimiliki oleh anggota keluarga anda yang tinggal di rumah ini (dan juga tidak rusak)?
	J - Household expense and investment priority	J - Pengeluaran rumah tangga dan prioritas investasi
	How much do you spend on HWT (e.g., boiling) each month?	Berapa banyak uang yang Anda habiskan untuk mengolah air minum anda setiap bulan?
	How much do you spend on soap for handwashing each month?	Berapa banyak uang yang Anda habiskan untuk sabun setiap bulan?
	Are you planning any investments to improve your family`s health?	Apakah Anda merencanakan investasi atau pengeluaran untuk meningkatkan kualitas kesehatan keluarga Anda?
	please specify other:	sebutkan lainnya:
	How much do you pay per month for the water from your main drinking water source?	Berapa banyak Anda membayar per bulan untuk sumber air utama yang anda gunakan?
	How much do you pay per month for buying the commercial potable water?	Berapa banyak yang Anda keluarkan per bulan untuk membeli air minum komersial siap minum (misal galon)?
	Now I am going to go through a list of CONCERNS that some families in this area have expressed. Suppose that the government could help your village with just ONE of these issues. Which would YOUR FAMILY choose?	Anggaplah pemerintah dapat membantu menyelesaikan SATU masalah di desa Anda. Masalah apa yang anda harapkan dapat dibantu atau diselesaikan oleh pemerintah?
	Please specify other:	Silakan tentukan yang lain:
	Would you be interested to purchase a water filtration for the following price (…about €20) if it is available in the market ?	Apakah Anda tertarik untuk membeli filter air dengan harga 200,000 rupiah jika tersedia di pasar?
	Would you be interested to pay potable drinking water for the following price (…about €1.5) monthly?	Apakah Anda tertarik untuk membeli air siap minum dengan harga 500 rupiah per rumah per hari?
	Would you be interested to pay potable drinking water for the following price (…about €0.003) per liter monthly?	Apakah Anda tertarik untuk membeli air siap minum dengan harga 15,000 per rumah per bulan?
	Who does make a decision on water, hygiene, sanitation-related expenses in your house?	Siapa yang membuat keputusan di rumah mengenai pengeluaran keuangan yang berhubungan dengan air, higinitas, dan sanitasi?
	K - Hygiene spot check (observation through the interviewer and questions)	K - Pemeriksaan kebersihan
	Do you ALWAYS wash your hand at these situation?	Apakah Anda SELALU mencuci tangan Anda dengan sabun dan air mengalir pada situasi ini?
	Where do members of your family usually go to the toilet?	Ke mana anggota keluarga Anda biasanya pergi ke membuang air besar?
	Where do you throw away diapers or toddler diapers?	Ke mana anda membuang pampers atau popok balita?
	Can you show me the product you use for water treatment?	Dapatkah Anda menunjukkan produk yang Anda gunakan untuk pengolahan air?
	Can you show me the containers you use for water transport?	Dapatkah Anda menunjukkan wadah yang Anda gunakan untuk memindahkan air dari sumber air ke tempat penyimpanan di rumah?
	Please specify other:	Silakan tentukan yang lain:
	In which condition is the container used for water transport?	Bagaimana kondisi wadah yang digunakan untuk memindahkan air tersebut?
	Can you show me the containers you use for water storage?	Dapatkah Anda menunjukkan wadah yang Anda gunakan untuk penyimpanan air minum?
	take picture but not with ODK, with normal camera app	Ambil gambar tetapi jangan gunakan ODK, gunakan kamera hp biasa
	Please specify other:	Silakan tentukan yang lain:
	In which condition is the water storage container?	Bagaimana kondisi wadah yang digunakan untuk menyimpan air tersebut?
	How often do you clean your storage container (not transport)?	Seberapa seringkah Anda membersihkan wadah penyimpanan air anda (bukan wadah memindahkan!)?
	How do you clean your storage container ?	Bagaimana Anda membersihkan wadah penyimpanan air minum Anda?
	Could you see flies around or on the water storage container?	Apakah ada lalat di sekitar atau di atas wadah penyimpanan air?
	Is the water inside the storage container treated? (Do they have treated water at that time?)	Apakah air dalam wadah tersebut sudah diolah (misal direbus)
	When was the water being treated (in hour)?	Kapan air yang ada di wadah itu diolah (misal direbus) (dalam jam)?
	Is there lifestock close to the house?	Apakah ada ternak yang berada di lingkungan rumah rumah (halaman)?
	Is there human or animal feces in the yard (or even inside the house)?	Apakah ada kotoran manusia atau hewan di halaman (atau bahkan di dalam rumah)?
	Where does the household dispose its waste water?	Di mana anda biasa membuang air kotor?
	Can I look at your toilet?	Bisakah saya melihat WC anda?
	take picture but not with ODK, with normal camera app	Jika WC nya milik pribadi, ambil gambar tetapi jangan gunakan ODK, gunakan kamera hp biasa
	Does the toilet has water?	Apakah WC nya memiliki air?
	Is there a feces inside the toilet?	Apakah ada kotoran manusia di dalam WC (tidak disiram sampai bersih)?
	Does the toilet has a fully cover door?	Apakah toilet tersebut memiliki penutup pintu (yang dapat menutup seluruh bagian pintu)?
	How do they store dirt or waste from the toilet?	Bagaimana penyimpanan kotoran atau buangan dari WC?
	What kind of handwashing facilities does the HH have?	Fasilitas cuci tangan seperti apa yang dimiliki oleh rumah tersebut?
	How often do you eat raw food (especially vegetables and meat/fish)?	Seberapa sering Anda makan makanan yang belum dimasak (terutama sayuran dan daging / ikan)?
	How do they store the cooked food?	Bagaimana cara mereka menyimpan makanan yang sudah dimasak?
	How is the cleanliness of the house floor?	Bagaimana kebersihan lantai rumah tersebut?
	Village #	Nama desa
	HH ##	Nomor rumah menurut peta yang dibuat
	Thank you for answering these questions! This is the end of the interview. Here is a small give for you, please take it.	Terima kasih sudah menjawab pertanyaan-pertanyaan ini!_x000D_ Ini adalah akhir dari wawancara. Ini ada sedikit oleh-oleh untuk anda, mohon diterima.
	collect the GPS	Ambil GPS lokasi rumah tersebut
	insert extra notes about respondent	Masukkan informasi tambahan mengenai proses wawancara jika diperlukan
	Time when finish the interview	Waktu ketika mengakhiri wawancara
